# Supplementary material for: Effectiveness of Psychological Interventions in Improving Relationship Functioning Among Couples Coping With Prostate Cancer: A Systematic Review and Meta‐Analysis
Source: Psychooncology. 2025 Jan 13;34(1):e70080. doi: 10.1002/pon.70080 (PMC11728261; doi:10.1002/pon.70080)
Supplement: Supplementary file 2 — Supporting Information S2 [file PON-34-e70080-s002.csv]

Reviewer A	Reviewer B	A Yes, B Yes	A Yes, B No	A No, B Yes	A No, B No	Proportionate Agreement	Yes Probability	No Probability	Random Agreement Probability	Cohen's Kappa
Hongen Ma	Yi Yang	22	27	6	521	0.94271	0.00414	0.87045	0.87459	0.54316
Hongen Ma	Yingna Li	30	60	8	3984	0.98334	0.00021	0.96885	0.96905	0.4617
