# Supplementary material for: Effectiveness of Psychological Interventions in Improving Relationship Functioning Among Couples Coping With Prostate Cancer: A Systematic Review and Meta‐Analysis
Source: Psychooncology. 2025 Jan 13;34(1):e70080. doi: 10.1002/pon.70080 (PMC11728261; doi:10.1002/pon.70080)
Supplement: Supplementary file 3 — Supporting Information S3 [file PON-34-e70080-s003.R]

############################################
############################################
##                                        ##
## SR23 Data Extraction Pre-Calculate EFs ##
##                                        ##
############################################
############################################

#########################
## IndInt Partner Data ##
#########################

## Carlson 2017 

library(esc)

Carlson2017PNer <- esc_mean_se(grp1m = 18.40,   # mean of group 1 Intervention
                               grp1se = 2.47,  # standard error of group 1 
                               grp1n = 36,    # sample in group 1
                               grp2m = 13.16,    # mean of group 2 Control
                               grp2se = 3.06,  # standard error of group 2
                               grp2n = 24,    # sample in group 2
                               es.type = "g") # convert to SMD; use "g" for Hedges' g

Carlson2017PNer

## Malcarne 2019

intsd <- 18.0
intsd/sqrt(78)
# intse = 2.038099

consd <- 19.7
consd/sqrt(86)
# conse = 2.124306

Malcarne2019PNer <- esc_mean_se(grp1m = 117.6,   # mean of group 1 Intervention
                                grp1se = 2.038099,  # standard error of group 1 
                                grp1n = 78,    # sample in group 1
                                grp2m = 116.4,    # mean of group 2 Control
                                grp2se = 2.124306,  # standard error of group 2
                                grp2n = 86,    # sample in group 2
                                es.type = "g") # convert to SMD; use "g" for Hedges' g

Malcarne2019PNer

## Manne 2004 

intsd <- 8.8
intsd/sqrt(29)
# intse = 1.634119

consd <- 10.7
consd/sqrt(31)
# conse = 1.921777

Manne2004PNer <- esc_mean_se(grp1m = 19.5,   # mean of group 1 Intervention
                             grp1se = 1.634119,  # standard error of group 1 
                             grp1n = 29,    # sample in group 1
                             grp2m = 13.9,    # mean of group 2 Control
                             grp2se = 1.921777,  # standard error of group 2
                             grp2n = 31,    # sample in group 2
                             es.type = "g") # convert to SMD; use "g" for Hedges' g

Manne2004PNer

#########################
## IndInt Patient Data ##
#########################

## Carlson 2017

Carlson2017PEnt <- esc_mean_se(grp1m = 15.86,   # mean of group 1 Intervention
                               grp1se = 1.88,  # standard error of group 1 
                               grp1n = 36,    # sample in group 1
                               grp2m = 8.87,    # mean of group 2 Control
                               grp2se = 2.39,  # standard error of group 2
                               grp2n = 24,    # sample in group 2
                               es.type = "g") # convert to SMD; use "g" for Hedges' g

Carlson2017PEnt

## Siddons 2013

Siddons2013PEnt <- esc_t(t = -0.435,     # t-value 
                         grp1n = 34, # sample size of group1
                         grp2n = 26, # sample size of group 2
                         es.type="g") # convert to SMD; use "g" for Hedges' g

Siddons2013PEnt

## Tagai 2021

# Intervention 1
intsd <- 3.93
intsd/sqrt(217)
# intse = 0.2667858

consd <- 4.18
consd/sqrt(214)
# conse = 0.2857389

Tagai2021PEnt <- esc_mean_se(grp1m = 3.34,   # mean of group 1 Intervention
                             grp1se = 0.2667858,  # standard error of group 1 
                             grp1n = 217,    # sample in group 1
                             grp2m = 3.18,    # mean of group 2 Control
                             grp2se = 0.2857389,  # standard error of group 2
                             grp2n = 214,    # sample in group 2
                             es.type = "g") # convert to SMD; use "g" for Hedges' g


Tagai2021PEnt 

## Giesler 2005

SMD <- 0.37
n <- 99
Giesler2005PEnt <- hedges_g(SMD, n)

Giesler2005PEnt

intsd <- 3.54
intsd/sqrt(48)
# intse = 0.510955

consd <- 3.87
consd/sqrt(51)
# conse = 0.5419084

# Sample sizes for the two groups
n1 <- 48
n2 <- 51

# Sample standard errors of the means for each group
SE1 <- 0.510955
SE2 <- 0.5419084

# Calculate the standard error of Hedges' g
SE_g <- sqrt((((n1 - 1) * SE1^2 + (n2 - 1) * SE2^2) / (n1 + n2 - 2)) * (2 / (n1 + n2)))

# Print the result
cat("Standard Error of Hedges' g:", SE_g, "\n")

## Nelson 2024

# Nelson 2024

# Function to convert Cohen's d to Hedges' g and calculate standard error
cohen_d_to_hedges_g_with_se <- function(d, n1, n2) {
  # Calculate total sample size
  N <- n1 + n2
  
  # Calculate the correction factor
  correction_factor <- 1 - (3 / (4 * N - 9))
  
  # Calculate Hedges' g
  g <- d * correction_factor
  
  # Calculate the standard error of Hedges' g
  se_g <- sqrt((n1 + n2) / (n1 * n2) + (g^2 / (2 * (n1 + n2))))
  
  return(list(g = g, se_g = se_g))
}

# Example usage:
d <- 0.2  # Example Cohen's d
n1 <- 48  # Sample size of group 1
n2 <- 49  # Sample size of group 2

# Convert to Hedges' g and calculate standard error
result <- cohen_d_to_hedges_g_with_se(d, n1, n2)
g <- result$g
se_g <- result$se_g

# Output results
print(paste("Hedges' g:", g))
print(paste("Standard error of Hedges' g:", se_g))

#########################
## ConInt Partner Data ##
#########################

## Chambers 2015

# Intervention 1
intsd <- 7.37
intsd/sqrt(51)
# intse = 1.032006

consd <- 6.88
consd/sqrt(54)
# conse = 0.9362494

Chambers2015INT1PNer <- esc_mean_se(grp1m = 53.49,   # mean of group 1 Intervention
                                    grp1se = 1.032006,  # standard error of group 1 
                                    grp1n = 51,    # sample in group 1
                                    grp2m = 53.77,    # mean of group 2 Control
                                    grp2se = 0.9362494,  # standard error of group 2
                                    grp2n = 54,    # sample in group 2
                                    es.type = "g") # convert to SMD; use "g" for Hedges' g


Chambers2015INT1PNer 

# Intervention 2

intsd <- 8.15
intsd/sqrt(47)
# intse = 1.1888

consd <- 6.88
consd/sqrt(54)
# conse = 0.9362494

Chambers2015INT2PNer <- esc_mean_se(grp1m = 52.11,   # mean of group 1 Intervention
                                    grp1se = 1.1888,  # standard error of group 1 
                                    grp1n = 47,    # sample in group 1
                                    grp2m = 53.77,    # mean of group 2 Control
                                    grp2se = 0.9362494,  # standard error of group 2
                                    grp2n = 54,    # sample in group 2
                                    es.type = "g") # convert to SMD; use "g" for Hedges' g

Chambers2015INT2PNer

## Chien 2020

# Intervention 1

intse <- 2.01
intse*sqrt(25)
# intsd = 10.05

Chien2020INT1PNer <- esc_B(b = -0.11,       # unstandardized regression coefficient
                           sdy = 10.05,       # standard deviation of predicted variable y
                           grp1n = 25,   # sample size of the first group
                           grp2n = 50,   # sample size of the second group
                           es.type = "g") # convert to SMD; use "g" for Hedges' g

Chien2020INT1PNer

# Intervention 2

intse <- 2.01
intse*sqrt(28)
# intsd = 10.63592

Chien2020INT2PNer <- esc_B(b = 2.29,       # unstandardized regression coefficient
                           sdy = 10.63592,       # standard deviation of predicted variable y
                           grp1n = 28,   # sample size of the first group
                           grp2n = 50,   # sample size of the second group
                           es.type = "g") # convert to SMD; use "g" for Hedges' g

Chien2020INT2PNer

## Couper 2015

Couper2015PNer <- esc_mean_se(grp1m = 10.05,   # mean of group 1 Intervention
                              grp1se = 0.47,  # standard error of group 1 
                              grp1n = 23,    # sample in group 1
                              grp2m = 8.05,    # mean of group 2 Control
                              grp2se = 0.52,  # standard error of group 2
                              grp2n = 26,    # sample in group 2
                              es.type = "g") # convert to SMD; use "g" for Hedges' g

Couper2015PNer

## Lambert 2022

intsd <- 7.6
intsd/sqrt(10)
# intse = 2.403331

consd <- 5.5
consd/sqrt(13)
# conse = 1.525426

Lambert2022PNer <- esc_mean_se(grp1m = 54.7,   # mean of group 1 Intervention
                               grp1se = 2.403331,  # standard error of group 1 
                               grp1n = 10,    # sample in group 1
                               grp2m = 51.3,    # mean of group 2 Control
                               grp2se = 1.525426,  # standard error of group 2
                               grp2n = 13,    # sample in group 2
                               es.type = "g") # convert to SMD; use "g" for Hedges' g

Lambert2022PNer

## Lambert 2016

intsd <- 9.7
intsd/sqrt(20)
# intse = 2.168986

consd <- 5.6
consd/sqrt(12)
# conse = 1.616581

Lambert2016PNer <- esc_mean_se(grp1m = 47.5,   # mean of group 1 Intervention
                               grp1se = 2.168986,  # standard error of group 1 
                               grp1n = 20,    # sample in group 1
                               grp2m = 50.8,    # mean of group 2 Control
                               grp2se = 1.616581,  # standard error of group 2
                               grp2n = 12,    # sample in group 2
                               es.type = "g") # convert to SMD; use "g" for Hedges' g

Lambert2016PNer


## Manne 2019

# Intervention 1 

Manne2019INT1PNer <- esc_mean_se(grp1m = 115.64,   # mean of group 1 Intervention
                                 grp1se = 2.10,  # standard error of group 1 
                                 grp1n = 71,    # sample in group 1
                                 grp2m = 117.76,    # mean of group 2 Control
                                 grp2se = 2.10,  # standard error of group 2
                                 grp2n = 68,    # sample in group 2
                                 es.type = "g") # convert to SMD; use "g" for Hedges' g

Manne2019INT1PNer

## Karlsen 2021

intsd <- 10.8
intsd/sqrt(12)
# intse = 3.117691

consd <- 8.1
consd/sqrt(10)
# conse = 2.561445

Karlsen2021PNer <- esc_mean_se(grp1m = 123.3,   # mean of group 1 Intervention
                               grp1se = 3.117691,  # standard error of group 1 
                               grp1n = 12,    # sample in group 1
                               grp2m = 121.9,    # mean of group 2 Control
                               grp2se = 2.561445,  # standard error of group 2
                               grp2n = 10,    # sample in group 2
                               es.type = "g") # convert to SMD; use "g" for Hedges' g

Karlsen2021PNer

## Robertson 2016

intsd <- 0.46
intsd/sqrt(14)
# intse = 0.1229402

consd <- 0.69
consd/sqrt(16)
# conse =  0.1725

Robertson2016PNer <- esc_mean_se(grp1m = 1.44,   # mean of group 1 Intervention
                                 grp1se = 0.1229402,  # standard error of group 1 
                                 grp1n = 14,    # sample in group 1
                                 grp2m = 1.65,    # mean of group 2 Control
                                 grp2se = 0.1725,  # standard error of group 2
                                 grp2n = 16,    # sample in group 2
                                 es.type = "g") # convert to SMD; use "g" for Hedges' g

Robertson2016PNer

#########################
## ConInt Patient Data ##
#########################

## Chambers 2015

# Intervention 1
intsd <- 6.76
intsd/sqrt(52)
# intse = 0.9374433

consd <- 6.01
consd/sqrt(55)
# conse = 0.8103882

Chambers2015INT1PEnt <- esc_mean_se(grp1m = 54.06,   # mean of group 1 Intervention
                                    grp1se = 0.9374433,  # standard error of group 1 
                                    grp1n = 52,    # sample in group 1
                                    grp2m = 54.25,    # mean of group 2 Control
                                    grp2se = 0.8103882,  # standard error of group 2
                                    grp2n = 55,    # sample in group 2
                                    es.type = "g") # convert to SMD; use "g" for Hedges' g


Chambers2015INT1PEnt 

# Intervention 2

intsd <- 8.24
intsd/sqrt(51)
# intse = 1.153831

consd <- 6.01
consd/sqrt(55)
# conse = 0.8103882

Chambers2015INT2PEnt <- esc_mean_se(grp1m = 52.76,   # mean of group 1 Intervention
                                    grp1se = 1.153831,  # standard error of group 1 
                                    grp1n = 51,    # sample in group 1
                                    grp2m = 54.25,    # mean of group 2 Control
                                    grp2se = 0.8103882,  # standard error of group 2
                                    grp2n = 55,    # sample in group 2
                                    es.type = "g") # convert to SMD; use "g" for Hedges' g

Chambers2015INT2PEnt

## Chien 2020

# Intervention 1

intse <- 1.97
intse*sqrt(25)
# intsd = 9.85

Chien2020INT1PEnt <- esc_B(b = -1.84,       # unstandardized regression coefficient
                           sdy = 9.85,       # standard deviation of predicted variable y
                           grp1n = 25,   # sample size of the first group
                           grp2n = 50,   # sample size of the second group
                           es.type = "g") # convert to SMD; use "g" for Hedges' g
Chien2020INT1PEnt

# Intervention 2

intse <- 1.85
intse*sqrt(28)
# intsd = 9.78928

Chien2020INT2PEnt <- esc_B(b = -0.56,       # unstandardized regression coefficient
                           sdy = 9.78928,       # standard deviation of predicted variable y
                           grp1n = 28,   # sample size of the first group
                           grp2n = 50,   # sample size of the second group
                           es.type = "g") # convert to SMD; use "g" for Hedges' g
Chien2020INT2PEnt

## Couper 2015

Couper2015PEnt <- esc_mean_se(grp1m = 10.10,   # mean of group 1 Intervention
                              grp1se = 0.49,  # standard error of group 1 
                              grp1n = 23,    # sample in group 1
                              grp2m = 9.13,    # mean of group 2 Control
                              grp2se = 0.36,  # standard error of group 2
                              grp2n = 26,    # sample in group 2
                              es.type = "g") # convert to SMD; use "g" for Hedges' g

Couper2015PEnt

## Lambert 2022

intsd <- 6.4
intsd/sqrt(21)
# intse = 1.396594

consd <- 8.2
consd/sqrt(23)
# conse = 1.709818

Lambert2022PEnt <- esc_mean_se(grp1m = 53.2,   # mean of group 1 Intervention
                               grp1se = 1.396594,  # standard error of group 1 
                               grp1n = 21,    # sample in group 1
                               grp2m = 51.0,    # mean of group 2 Control
                               grp2se = 1.709818,  # standard error of group 2
                               grp2n = 23,    # sample in group 2
                               es.type = "g") # convert to SMD; use "g" for Hedges' g

Lambert2022PEnt

## Lambert 2016

intsd <- 8.9
intsd/sqrt(19)
# intse = 2.0418

consd <- 6.03
consd/sqrt(13)
# conse = 1.672421

Lambert2016PEnt <- esc_mean_se(grp1m = 49.2,   # mean of group 1 Intervention
                               grp1se = 2.0418,  # standard error of group 1 
                               grp1n = 19,    # sample in group 1
                               grp2m = 50.6,    # mean of group 2 Control
                               grp2se = 1.672421,  # standard error of group 2
                               grp2n = 13,    # sample in group 2
                               es.type = "g") # convert to SMD; use "g" for Hedges' g

Lambert2016PEnt

## Manne 2019

Manne2019INT1PEnt <- esc_mean_se(grp1m = 116.80,   # mean of group 1 Intervention
                                 grp1se = 1.85,  # standard error of group 1 
                                 grp1n = 73,    # sample in group 1
                                 grp2m = 117.77,    # mean of group 2 Control
                                 grp2se = 1.86,  # standard error of group 2
                                 grp2n = 70,    # sample in group 2
                                 es.type = "g") # convert to SMD; use "g" for Hedges' g

Manne2019INT1PEnt

## Karlsen 2021

intsd <- 9.6
intsd/sqrt(13)
# intse = 2.662561

consd <- 11.1
consd/sqrt(10)
# conse = 3.510128

Karlsen2021PEnt <- esc_mean_se(grp1m = 122.2,   # mean of group 1 Intervention
                               grp1se = 2.662561,  # standard error of group 1 
                               grp1n = 13,    # sample in group 1
                               grp2m = 125.6,    # mean of group 2 Control
                               grp2se = 3.510128,  # standard error of group 2
                               grp2n = 10,    # sample in group 2
                               es.type = "g") # convert to SMD; use "g" for Hedges' g

Karlsen2021PEnt

## Robertson 2016

intsd <- 0.63
intsd/sqrt(14)
# intse = 0.1683746

consd <- 0.83
consd/sqrt(16)
# conse =  0.2075

Robertson2016PEnt <- esc_mean_se(grp1m = 1.60,   # mean of group 1 Intervention
                                 grp1se = 0.1683746,  # standard error of group 1 
                                 grp1n = 14,    # sample in group 1
                                 grp2m = 1.95,    # mean of group 2 Control
                                 grp2se = 0.2075,  # standard error of group 2
                                 grp2n = 16,    # sample in group 2
                                 es.type = "g") # convert to SMD; use "g" for Hedges' g

Robertson2016PEnt

## Kememer 2023

# Intervention 1: CBT

intsd <- 4.25
intsd/sqrt(24)
# intse = 0.8675276

consd <- 3.75
consd/sqrt(9)
# conse = 1.25

Kememer2023INT1PEnt <- esc_mean_se(grp1m = 22.79,   # mean of group 1 Intervention
                                   grp1se = 0.8675276,  # standard error of group 1 
                                   grp1n = 24,    # sample in group 1
                                   grp2m = 25.83,    # mean of group 2 Control
                                   grp2se = 1.25,  # standard error of group 2
                                   grp2n = 9,    # sample in group 2
                                   es.type = "g") # convert to SMD; use "g" for Hedges' g
Kememer2023INT1PEnt

# Intervention 2: Mindfulness

intsd <- 4.48
intsd/sqrt(26)
# intse = 0.8786003

consd <- 3.75
consd/sqrt(9)
# conse = 1.25

Kememer2023INT2PEnt <- esc_mean_se(grp1m = 24.10,   # mean of group 1 Intervention
                                   grp1se = 0.8786003,  # standard error of group 1 
                                   grp1n = 26,    # sample in group 1
                                   grp2m = 25.83,    # mean of group 2 Control
                                   grp2se = 1.25,  # standard error of group 2
                                   grp2n = 9,    # sample in group 2
                                   es.type = "g") # convert to SMD; use "g" for Hedges' g
Kememer2023INT2PEnt

############################################
############################################
##                                        ##
##           SR23 Meta Analyses           ##
##                                        ##
############################################
############################################

library(tidyverse)
library(dmetar)
library(meta)
library(readxl)

## Before Removing Outlying Studies

metaall <- read_excel("/Users/hongenma/Library/CloudStorage/OneDrive-UniversityofEdinburgh/Desktop/SR/SR23/SR23 Effect Size Pre-Calculation/SR23 SubAll.xlsx")

meta <- metagen(TE = TE,
                seTE = seTE,
                studlab = author,
                data = metaall,
                sm = "SMD",
                fixed = FALSE,
                random = TRUE,
                method.tau = "REML",
                hakn = TRUE,
                title = "Psychological Interventions On Relationship Functioning")
summary(meta)
forest.meta(meta, layout = "RevMan5")
forest.meta(meta, layout = "JAMA")

## Subgroup Analysis: Individual vs Conjoint

submeta1 <- metagen(TE = TE,
                    seTE = seTE,
                    studlab = author,
                    data = metaall,
                    sm = "SMD",
                    fixed = FALSE,
                    random = TRUE,
                    method.tau = "REML",
                    hakn = TRUE,
                    byvar = format,
                    title = "Individual vs Conjoint")
summary(submeta1)

conjoint1 <- subset(metaall, metaall$format == 'conjoint')
submeta1conjoint1 <- metagen(TE = TE,
                    seTE = seTE,
                    studlab = author,
                    data = conjoint1,
                    sm = "SMD",
                    fixed = FALSE,
                    random = TRUE,
                    method.tau = "REML",
                    hakn = TRUE)
submeta1conjoint1

individual1 <- subset(metaall, metaall$format == 'individual')
submeta1individual1 <- metagen(TE = TE,
                               seTE = seTE,
                               studlab = author,
                               data = individual1,
                               sm = "SMD",
                               fixed = FALSE,
                               random = TRUE,
                               method.tau = "REML",
                               hakn = TRUE)
submeta1individual1

png(file = "forestplot.png", width = 2100, height = 2600, res = 300)
forest.meta(submeta1,
            sortvar = as.character(metaall$role),
            weight.study = 'random',
            label.left="Favours Control", 
            col.label.left="black",
            label.right="Favours Intervention", 
            col.label.right="black",
            layout = "JAMA")
dev.off()

## Subgroup Analysis: Patients vs Partners

submeta2 <- metagen(TE = TE,
                    seTE = seTE,
                    studlab = author,
                    data = metaall,
                    sm = "SMD",
                    fixed = FALSE,
                    random = TRUE,
                    method.tau = "REML",
                    hakn = TRUE,
                    byvar = role,
                    title = "Patients vs Partners")
summary(submeta2)

patient1 <- subset(metaall, metaall$role == 'patient')
submeta2patient1 <- metagen(TE = TE,
                               seTE = seTE,
                               studlab = author,
                               data = patient1,
                               sm = "SMD",
                               fixed = FALSE,
                               random = TRUE,
                               method.tau = "REML",
                               hakn = TRUE)
submeta2patient1

partner1 <- subset(metaall, metaall$role == 'partner')
submeta2partner1 <- metagen(TE = TE,
                            seTE = seTE,
                            studlab = author,
                            data = partner1,
                            sm = "SMD",
                            fixed = FALSE,
                            random = TRUE,
                            method.tau = "REML",
                            hakn = TRUE)
submeta2partner1

## Subgroup Analysis: Inperson vs Remote

submeta3 <- metagen(TE = TE,
                    seTE = seTE,
                    studlab = author,
                    data = metaall,
                    sm = "SMD",
                    fixed = FALSE,
                    random = TRUE,
                    method.tau = "REML",
                    hakn = TRUE,
                    byvar = delivery,
                    title = "Inperson vs Remote")
summary(submeta3)

remote1 <- subset(metaall, metaall$delivery == 'remote')
submeta3remote1 <- metagen(TE = TE,
                            seTE = seTE,
                            studlab = author,
                            data = remote1,
                            sm = "SMD",
                            fixed = FALSE,
                            random = TRUE,
                            method.tau = "REML",
                            hakn = TRUE)
submeta3remote1

inperson1 <- subset(metaall, metaall$delivery == 'inperson')
submeta3inperson1 <- metagen(TE = TE,
                           seTE = seTE,
                           studlab = author,
                           data = inperson1,
                           sm = "SMD",
                           fixed = FALSE,
                           random = TRUE,
                           method.tau = "REML",
                           hakn = TRUE)
submeta3inperson1

## Subgroup Analysis: CBT vs Non-CBT

submeta4 <- metagen(TE = TE,
                    seTE = seTE,
                    studlab = author,
                    data = metaall,
                    sm = "SMD",
                    fixed = FALSE,
                    random = TRUE,
                    method.tau = "REML",
                    hakn = TRUE,
                    byvar = component1,
                    title = "CB vs Non-CB")
summary(submeta4)

cb1 <- subset(metaall, metaall$component1 == 'cb')
submeta4cb1 <- metagen(TE = TE,
                             seTE = seTE,
                             studlab = author,
                             data = cb1,
                             sm = "SMD",
                             fixed = FALSE,
                             random = TRUE,
                             method.tau = "REML",
                             hakn = TRUE)
submeta4cb1

ncb1 <- subset(metaall, metaall$component1 == 'ncb')
submeta4ncb1 <- metagen(TE = TE,
                       seTE = seTE,
                       studlab = author,
                       data = ncb1,
                       sm = "SMD",
                       fixed = FALSE,
                       random = TRUE,
                       method.tau = "REML",
                       hakn = TRUE)
submeta4ncb1

## Subgroup Analysis: Session Numbers

# First, we remove missing data 

metaallnm <- metaall[-c(22), ]
submeta5 <- metagen(TE = TE,
                    seTE = seTE,
                    studlab = author,
                    data = metaallnm,
                    sm = "SMD",
                    fixed = FALSE,
                    random = TRUE,
                    method.tau = "REML",
                    hakn = TRUE,
                    byvar = length,
                    title = "Session Numbers")
summary(submeta5)

lessthan61 <- subset(metaallnm, metaallnm$length == 'lessthan6')
submeta5lessthan61 <- metagen(TE = TE,
                        seTE = seTE,
                        studlab = author,
                        data = lessthan61,
                        sm = "SMD",
                        fixed = FALSE,
                        random = TRUE,
                        method.tau = "REML",
                        hakn = TRUE)
submeta5lessthan61

morethan61 <- subset(metaallnm, metaallnm$length == 'morethan6')
submeta5morethan61 <- metagen(TE = TE,
                              seTE = seTE,
                              studlab = author,
                              data = morethan61,
                              sm = "SMD",
                              fixed = FALSE,
                              random = TRUE,
                              method.tau = "REML",
                              hakn = TRUE)
submeta5morethan61

## https://github.com/horberlan/forest-plot

## The Funnel Plot 

# Load 'meta' package
library(meta)

# Produce funnel plot

png(file = "funnelplot.png", width = 2000, height = 1500, res = 300)
funnel.meta(meta,
            xlim = c(-1.0, 1.0),
            studlab = FALSE)
title("Funnel Plot of Standard Error by SMD")
dev.off()

## Egger's test 

metabias(meta, method.bias = "linreg")
et <- eggers.test(meta)
summary(et)
## After removing outlying studies 

find.outliers(meta)

# "Couper 2015_Par", "Giesler 2005_Pat" 

metaallno <- metaall[-c(15,23), ]
View(metaallno)

metano <- metagen(TE = TE,
                seTE = seTE,
                studlab = author,
                data = metaallno,
                sm = "SMD",
                fixed = FALSE,
                random = TRUE,
                method.tau = "REML",
                hakn = TRUE,
                title = "Psychological Interventions On Relationship Functioning")
summary(metano)
forest.meta(metano, layout = "RevMan5")
forest.meta(metano, layout = "JAMA")

## Subgroup Analysis: Individual vs Conjoint

submetano1 <- metagen(TE = TE,
                    seTE = seTE,
                    studlab = author,
                    data = metaallno,
                    sm = "SMD",
                    fixed = FALSE,
                    random = TRUE,
                    method.tau = "REML",
                    hakn = TRUE,
                    byvar = format,
                    title = "Individual vs Conjoint")
summary(submetano1)

conjoint2 <- subset(metaallno, metaallno$format == 'conjoint')
submetano1conjoint2 <- metagen(TE = TE,
                             seTE = seTE,
                             studlab = author,
                             data = conjoint2,
                             sm = "SMD",
                             fixed = FALSE,
                             random = TRUE,
                             method.tau = "REML",
                             hakn = TRUE)
submetano1conjoint2

individual2 <- subset(metaallno, metaallno$format == 'individual')
submetano1individual2 <- metagen(TE = TE,
                               seTE = seTE,
                               studlab = author,
                               data = individual2,
                               sm = "SMD",
                               fixed = FALSE,
                               random = TRUE,
                               method.tau = "REML",
                               hakn = TRUE)
submetano1individual2


## Subgroup Analysis: Patients vs Partners

submetano2 <- metagen(TE = TE,
                    seTE = seTE,
                    studlab = author,
                    data = metaallno,
                    sm = "SMD",
                    fixed = FALSE,
                    random = TRUE,
                    method.tau = "REML",
                    hakn = TRUE,
                    byvar = role,
                    title = "Patients vs Partners")
summary(submetano2)

patient2 <- subset(metaallno, metaallno$role == 'patient')
submetano2patient2 <- metagen(TE = TE,
                                 seTE = seTE,
                                 studlab = author,
                                 data = patient2,
                                 sm = "SMD",
                                 fixed = FALSE,
                                 random = TRUE,
                                 method.tau = "REML",
                                 hakn = TRUE)
submetano2patient2

partner2 <- subset(metaallno, metaallno$role == 'partner')
submetano2partner2 <- metagen(TE = TE,
                              seTE = seTE,
                              studlab = author,
                              data = partner2,
                              sm = "SMD",
                              fixed = FALSE,
                              random = TRUE,
                              method.tau = "REML",
                              hakn = TRUE)
submetano2partner2

## Subgroup Analysis: Inperson vs Remote

submetano3 <- metagen(TE = TE,
                    seTE = seTE,
                    studlab = author,
                    data = metaallno,
                    sm = "SMD",
                    fixed = FALSE,
                    random = TRUE,
                    method.tau = "REML",
                    hakn = TRUE,
                    byvar = delivery,
                    title = "Inperson vs Remote")
summary(submetano3)

inperson2 <- subset(metaallno, metaallno$delivery == 'inperson')
submetano3inperson2 <- metagen(TE = TE,
                              seTE = seTE,
                              studlab = author,
                              data = inperson2,
                              sm = "SMD",
                              fixed = FALSE,
                              random = TRUE,
                              method.tau = "REML",
                              hakn = TRUE)
submetano3inperson2

remote2 <- subset(metaallno, metaallno$delivery == 'remote')
submetano3remote2 <- metagen(TE = TE,
                               seTE = seTE,
                               studlab = author,
                               data = remote2,
                               sm = "SMD",
                               fixed = FALSE,
                               random = TRUE,
                               method.tau = "REML",
                               hakn = TRUE)
submetano3remote2

## Subgroup Analysis: CBT vs Non-CBT

submetano4 <- metagen(TE = TE,
                      seTE = seTE,
                      studlab = author,
                      data = metaallno,
                      sm = "SMD",
                      fixed = FALSE,
                      random = TRUE,
                      method.tau = "REML",
                      hakn = TRUE,
                      byvar = component1,
                      title = "CB vs Non-CB")
summary(submetano4)

cb2 <- subset(metaallno, metaallno$component1 == 'cb')
submetano4cb2 <- metagen(TE = TE,
                             seTE = seTE,
                             studlab = author,
                             data = cb2,
                             sm = "SMD",
                             fixed = FALSE,
                             random = TRUE,
                             method.tau = "REML",
                             hakn = TRUE)
submetano4cb2

ncb2 <- subset(metaallno, metaallno$component1 == 'ncb')
submetano4ncb2 <- metagen(TE = TE,
                         seTE = seTE,
                         studlab = author,
                         data = ncb2,
                         sm = "SMD",
                         fixed = FALSE,
                         random = TRUE,
                         method.tau = "REML",
                         hakn = TRUE)
submetano4ncb2

## Subgroup Analysis: Session Numbers

# First, we remove missing data 

metaallnonm <- metaallno[-c(21), ]
submetano5 <- metagen(TE = TE,
                    seTE = seTE,
                    studlab = author,
                    data = metaallnonm,
                    sm = "SMD",
                    fixed = FALSE,
                    random = TRUE,
                    method.tau = "REML",
                    hakn = TRUE,
                    byvar = length,
                    title = "Session Numbers")
summary(submetano5)

lessthan62 <- subset(metaallno, metaallno$length == 'lessthan6')
submetano5lessthan62 <- metagen(TE = TE,
                          seTE = seTE,
                          studlab = author,
                          data = lessthan62,
                          sm = "SMD",
                          fixed = FALSE,
                          random = TRUE,
                          method.tau = "REML",
                          hakn = TRUE)
submetano5lessthan62

morethan62 <- subset(metaallno, metaallno$length == 'morethan6')
submetano5morethan62 <- metagen(TE = TE,
                                seTE = seTE,
                                studlab = author,
                                data = morethan62,
                                sm = "SMD",
                                fixed = FALSE,
                                random = TRUE,
                                method.tau = "REML",
                                hakn = TRUE)
submetano5morethan62


# https://towardsdatascience.com/meta-analysis-in-r-sub-group-analysis-and-cumulative-estimates-5a4c593d9b49
# https://stackoverflow.com/questions/22813723/how-can-i-increase-the-resolution-of-my-plot-in-r
