# Supplementary material for: Effectiveness of Psychological Interventions in Improving Relationship Functioning Among Couples Coping With Prostate Cancer: A Systematic Review and Meta‐Analysis
Source: Psychooncology. 2025 Jan 13;34(1):e70080. doi: 10.1002/pon.70080 (PMC11728261; doi:10.1002/pon.70080)
Supplement: Supplementary file 4 — Supporting Information S4 [file PON-34-e70080-s004.xlsx]

## Sheet: SubAll
author	n.e.	mean.e.	se.e.	n.c.	mean.c.	se.c.	raw.es	TE	seTE	format	role	component1	component2	component3	componentnumber	quality	delivery	length	baselinerelationship
Chambers 2015_NCI_Pat	52	54.06	0.937443	55	54.25	0.810388		-0.0298	0.1934	conjoint	patient	ncb	nonpeer	education	morethan3	weak	remote	morethan6	moderate-to-high
Chambers 2015_PSI_Pat	51	52.76	1.15383	55	54.25	0.810388		-0.2083	0.1949	conjoint	patient	ncb	peer	education	morethan3	weak	remote	morethan6	moderate-to-high
Chien 2020_PIP_Pat	25			50			b = -1.84 sdy = 9.85	-0.1843	0.2454	conjoint	patient	ncb	nonpeer	education	lessthan3	moderate	remote	morethan6	N/A
Chien 2020_MPI_Pat	28			50			b = -0.56 sdy = 9.78928	-0.0563	0.2361	conjoint	patient	ncb	nonpeer	education	lessthan3	moderate	remote	morethan6	N/A
Couper 2015_Pat	23	10.1	0.49	26	9.13	0.36		0.4659	0.2902	conjoint	patient	cb	peer	noeducation	lessthan3	moderate	inperson	morethan6	low
Lambert 2022_Pat	21	53.2	1.39659	23	51	1.70982		0.2988	0.3036	conjoint	patient	cb	nonpeer	noeducation	morethan3	strong	remote	morethan6	moderate-to-high
Lambert 2016_Pat	19	49.2	2.0418	13	50.6	1.67242		-0.1785	0.3607	conjoint	patient	ncb	nonpeer	education	lessthan3	moderate	remote	lessthan6	moderate-to-high
Manne 2019_Pat	73	116.8	1.85	70	117.77	1.86		-0.0619	0.1673	conjoint	patient	cb	nonpeer	noeducation	lessthan3	weak	remote	lessthan6	moderate-to-high
Karlsen 2021_Pat	13	122.2	2.66256	10	125.6	3.51013		-0.3342	0.4237	conjoint	patient	ncb	nonpeer	education	lessthan3	weak	inperson	morethan6	moderate-to-high
Robertson 2016_Pat	14	1.6	0.168375	16	1.95	0.2075		-0.4736	0.3713	conjoint	patient	ncb	nonpeer	education	lessthan3	weak	inperson	morethan6	moderate-to-high
Chambers 2015_NCI_Par	51	53.49	1.03201	54	53.77	0.936249		-0.0394	0.1953	conjoint	partner	ncb	nonpeer	education	morethan3	weak	remote	morethan6	moderate-to-high
Chambers 2015_PSI_Par	47	52.11	1.1888	54	53.77	0.936249		-0.222	0.2001	conjoint	partner	ncb	peer	education	morethan3	weak	remote	morethan6	moderate-to-high
Chien 2020_PIP_Par	25			50			b = -0.11 sdy = 10.05	-0.0108	0.245	conjoint	partner	ncb	nonpeer	education	lessthan3	moderate	remote	morethan6	N/A
Chien 2020_MPI_Par	28			50			b = 2.29 sdy = 10.63592	0.2129	0.2367	conjoint	partner	ncb	nonpeer	education	lessthan3	moderate	remote	morethan6	N/A
Couper 2015_Par	23	10.05	0.47	26	8.05	0.52		0.8122	0.2981	conjoint	partner	cb	peer	noeducation	lessthan3	moderate	inperson	morethan6	low
Lambert 2022_Par	10	54.7	2.40333	13	51.3	1.52543		0.53	0.4284	conjoint	partner	cb	nonpeer	noeducation	morethan3	strong	remote	morethan6	moderate-to-high
Lambert 2016_Par	20	47.5	2.16899	12	50.8	1.61658		-0.3926	0.3686	conjoint	partner	ncb	nonpeer	education	lessthan3	moderate	remote	lessthan6	moderate-to-high
Manne 2019_Par	71	115.64	2.1	68	117.76	2.1		-0.1213	0.1698	conjoint	partner	cb	nonpeer	noeducation	lessthan3	weak	remote	lessthan6	moderate-to-high
Karlsen 2021_Par	12	123.3	3.11769	10	121.9	2.56144		0.1458	0.4288	conjoint	partner	ncb	nonpeer	education	lessthan3	weak	inperson	morethan6	moderate-to-high
Robertson 2016_Par	14	1.44	0.12294	16	1.65	0.1725		-0.3555	0.369	conjoint	partner	ncb	nonpeer	education	lessthan3	weak	inperson	morethan6	moderate-to-high
Siddons 2013_Pat	34			26			t = -0.435	-0.1119	0.2607	individual	patient	cb	nonpeer	education	morethan3	weak	inperson	morethan6	moderate-to-high
Tagai 2021_Pat	217	3.34	0.266786	214	3.18	0.285739		0.0395	0.0963	individual	patient	cb	nonpeer	education	lessthan3	weak	remote	N/A	moderate-to-high
Giesler 2005_Pat	48		0.510955	51		0.541908	d = 0.37	0.367132	0.0749241	individual	patient	ncb	nonpeer	education	lessthan3	weak	inperson	morethan6	N/A
Carlson 2017_Pat	36	15.86	1.88	24	8.87	2.39		0.6128	0.2695	individual	patient	ncb	nonpeer	noeducation	lessthan3	weak	inperson	morethan6	moderate-to-high
Carlson 2017_Par	36	18.4	2.47	24	13.16	3.06		0.3533	0.2655	individual	partner	ncb	peer	noeducation	lessthan3	weak	inperson	morethan6	moderate-to-high
Malcarne 2019_Par	78	117.6	2.0381	86	116.4	2.12431		0.0635	0.1564	individual	partner	ncb	nonpeer	education	lessthan3	moderate	inperson	morethan6	moderate-to-high
Manne 2004_Par	29	19.5	1.63412	31	13.9	1.92178		0.5719	0.2637	individual	partner	ncb	peer	education	morethan3	weak	inperson	morethan6	low
Kememer 2023_CBT_Pat	24	22.79	0.867528	9	25.83	1.25		-0.7399	0.4019	conjoint	patient	cb	nonpeer	education	lessthan3	weak	inperson	lessthan6	moderate-to-high
Kememer 2023_Mind_Pat	26	24.1	0.8786	9	25.83	1.25		-0.4024	0.3899	conjoint	patient	cb	nonpeer	education	lessthan3	weak	inperson	lessthan6	moderate-to-high
Nelson2024_Pat	48			49			d = 0.2	0.198417	0.203579	individual	patient	cb	nonpeer	education	lessthan3	weak	mixed	morethan6	N/A
